# Supplementary material for: High antibody titres induced by protein subunit vaccines using Mycobacterium ulcerans antigens Hsp18 and MUL_3720 with a TLR-2 agonist fail to protect against Buruli ulcer in mice
Source: PeerJ. 2020 Aug 7;8:e9659. doi: 10.7717/peerj.9659 (PMC7416718; doi:10.7717/peerj.9659)
Supplement: Supplemental Information 2 [file peerj-08-9659-s002.xlsx]

## Sheet: Binding assays
Raw data for protein and lipopeptide binding assays
	R4Pam2Cys binding assay	E8Pam2Cys binding assay
MUL_3720 alone	0.049	0.049
MUL_3720 + lipopeptide 1:1	0.126	0.055
MUL_3720 + lipopeptide 1:2	0.183	0.052
MUL_3720 + lipopeptide 1:3	0.224	0.0515
MUL_3720 + lipopeptide 1:4	0.25	0.0525
MUL_3720 + lipopeptide 1:5	0.258	0.0485
MUL_3720 + lipopeptide 1:10	0.192	0.0525
Hsp18 alone	0.049	0.049
Hsp18 + lipopeptide 1:1	0.168	0.0555
Hsp18 + lipopeptide 1:2	0.235	0.0565
Hsp18 + lipopeptide 1:3	0.307	0.0555
Hsp18 + lipopeptide 1:4	0.347	0.058
Hsp18 + lipopeptide 1:5	0.397	0.052
Hsp18 + lipopeptide 1:10	0.457	0.0545

## Sheet: Antibody ELISA data
Supplementary Table: Antibody titre raw data
		C57BL/6				BALB/C				IgGM		IgG1		IgG2a		IgG2b		IgG3
		Days				Days				Days		Days		Days		Days		Days
		0	18	33	63	0	18	33	63	33	63	33	63	33	63	33	63	33	63
MUL_3720 alone	M1	0	3.367	4.321	3.387	1.934	3.075	4.149	3.54	1.571	2.38	5.307	4.846	2.881	2.484	3.644	2.972	1.533	1.389
MUL_3720 alone	M2	0	3.2	5.043	3.875	1.8	3.543	4.219	4.177	1.019	2.579	4.4	4.1	3.175	3.123	3.936	2.96	1.722	1.398
MUL_3720 alone	M3	0.6237	2.832	4.355	2.346	1.964	3.407	4.406	4.265	2.187	1.966	4.437	3.227	2.857	1.505	3.486	2.513	0	1.001
MUL_3720 alone	M4	1.855	3.372	4.344	2.645	1.669	3.006	4.012	2.728	0.5292	2.625	4.931	4.092	2.514	1.517	3.536	2.454	0	0
MUL_3720 alone	M5	1.252	2.829	4.516	3.892	1.817	3.419	4.112	3.221
MUL_3720 alone	M6	0	3.327	4.007	2.35	1.822	3.099	4.364	3.212
MUL_3720 alone	M7	1.496	2.947	4.3	3.783	1.836	3.049	4.235	3.184
MUL_3720 + R4Pam2Cys	M1	0.6925	4.448	5.42	3.387	1.867	3.493	5.819	4.726	1.349	2.74	6	4.753	4.3	3.398	5.327	3.438	3.293	0.4039
MUL_3720 + R4Pam2Cys	M2	1.366	4.286	5.509	3.875	1.992	3.662	5.584	3.961	1.716	2.929	5.5	4.5	4.949	4.426	5.071	4.377	1.676	0
MUL_3720 + R4Pam2Cys	M3	1.739	4.464	5.501	2.346	1.705	3.805	6.268	4.692	0.6112	2.657	6	4.511	4.3	3.244	4.979	3.52	2.024	1.076
MUL_3720 + R4Pam2Cys	M4	1.512	4.004	4.916	2.645	1.718	3.497	4.377	4.69	0.6412	2.66	5.5	5.251	3.807	4.026	4.666	4.206	2.128	0
MUL_3720 + R4Pam2Cys	M5	0	4.582	5.795	3.707	1.699	3.257	4.938	4.372
MUL_3720 + R4Pam2Cys	M6	0	4.414	5.806	3.892	1.977	3.911	4.549	4.773
MUL_3720 + R4Pam2Cys	M7	0.1198	4.258	5.503	2.745	1.943	4.073	4.277	4.878
R4Pam2Cys alone	M1	0.9983	0.8895	1.614	1.332	1.841	1.656	2.476	2.041
R4Pam2Cys alone	M2	0.8074	0.7006	1.832	1.628	1.814	1.941	1.777	1.778
R4Pam2Cys alone	M3	1.046	0	1.776	1.705	1.849	1.979	2.274	1.847
R4Pam2Cys alone	M4	1.124	1.271	1.602	1.105	1.786	1.921	1.902	1.731
R4Pam2Cys alone	M5	0	0.7911	1.89	1.467	1.727	1.651	1.775	1.612
R4Pam2Cys alone	M6	1.095	0	1.836	0.8128	1.92	1.887	2.528	2.02
R4Pam2Cys alone	M7	0	0	1.993	1.469	1.873	1.87	1.885	1.771
BCG	M1	1.192	1.194	1.208	1.616	1.192	1.194	1.208	1.616	0	2.074	0	0	0	0	0	0	0	0
BCG	M2	1.344	1.32	1.76	1.589	1.344	1.32	1.76	1.589	0	2.013	0	0	0	0	0	0	0	0
BCG	M3	1.404	0	1.647	1.643	1.404	1.49	1.647	1.643	0	1.905	1.814	1.814	0	0	0	0.2004	0	0
BCG	M4	1.425	1.425	1.579	1.414	1.425	1.425	1.414	1.579	0	2.14	0	0	0	0	0	0	0	0.8765
BCG	M5	0	1.098	1.098	1.047	0.8951	1.098	1.047	1.098
BCG	M6	1.155	0	1.501	1.135	1.155	1.155	1.135	1.501
BCG	M7	1.292	0	1.874	1.243	1.292	1.292	1.243	1.874
Hsp18 alone	M1	0	2.058	3.393	4.604	0	1.979	4.199	2.111	2.466	2.007	4.464	2.533	1.708	2.484	2.163	1.193	0	1.051
Hsp18 alone	M2	0	1.761	3.578	4.466	0	2.131	3.305	2.795	2.922	2.206	4.799	3.199	2.083	3.123	2.446	1.901	1.771	3.085
Hsp18 alone	M3	1.092	2.361	3.985	4.499	0	1.977	3.939	1.968	2.535	1.839	5.127	2.504	1.404	1.505	2.289	1.487	1.76	0
Hsp18 alone	M4	0.5186	2.435	2.641	4.703	0	2.438	3.828	1.869	2.722	0	4.776	2.54	2.461	1.517	3.259	0.593	0	1.619
Hsp18 alone	M5	1.351	2.032	2.968	5.049	0	1.997	3.282	2.219
Hsp18 alone	M6	0.6186	2.461	2.386	4.926	0	2.032	3.697	1.696
Hsp18 alone	M7	1.365	1.623	2.412	1.659	0	2.073	3.811	1.33
Hsp18 + R4Pam2Cys	M1	0	2.301	4.952	3.609	0	2.715	5.467	1.869	2.623	2.799	6.5	5.446	4.702	3.977	4.798	3.977	2.941	1.002
Hsp18 + R4Pam2Cys	M2	0	3.895	5.123	4.295	0	3.312	5.603	2.219	2.734	1.957	6.5	4.987	5.372	3.51	5.064	3.752	2.77	1.367
Hsp18 + R4Pam2Cys	M3	0	3.482	4.816	3.354	0	3.606	5.113	3.774	2.928	2.716	7	4.87	4.772	4.164	4.99	3.332	3.2	2.045
Hsp18 + R4Pam2Cys	M4	1.848	3.528	4.742	3.67	0	3.334	5.613	1.825	3.116	2.732	6.8	5.184	5.607	4.315	6.211	3.992	3.12	1.627
Hsp18 + R4Pam2Cys	M5	0.516	3.426	4.811	3.916	0	3.445	5.157	1.757
Hsp18 + R4Pam2Cys	M6	1.76	3.427	5.198	3.758	0	3.378	5.715	1.54
Hsp18 + R4Pam2Cys	M7	1.501	3.464	4.865	3.934	1.344	3.67	5.147	1.701
R4Pam2Cys alone	M1	0.5803	0	1.732	0.5037	1.503	1.597	1.677	1.696
R4Pam2Cys alone	M2	0	0.163	1.705	0	1.471	1.353	1.874	1.33
R4Pam2Cys alone	M3	1.21	1.584	1.704	0.4947	1.438	1.436	1.629	1.528
R4Pam2Cys alone	M4	0.5291	1.336	1.336	0.9065	1.551	1.34	1.896	1.626
R4Pam2Cys alone	M5	0	1.47	1.47	0	0.7504	1.505	1.826	1.742
R4Pam2Cys alone	M6	0	0	1.799	0	0.9521	0.9512	1.997	0.5785
R4Pam2Cys alone	M7	1.881	0	1.919	0	0.5725	0	0	0
BCG	M1	1.85	1.208	1.194	1.524	1.192	1.194	1.208	1.874	0	2.367	0	0	0	0	0	3.972	0	0
BCG	M2	0.9857	1.76	1.32	0	1.344	1.32	1.76	1.756	0	2.73	0	0	0	0	0	0.9264	0	0
BCG	M3	0.5416	1.647	1.49	1.456	1.404	1.49	1.647	1.643	0	2.102	1.814	2.625	0	0	0	0.9989	0	0
BCG	M4	0	1.425	1.414	1.491	1.425	1.414	1.425	1.579	0	2.624	0	0	0	0	0	0	0	0
BCG	M5	0	1.098	1.047	1.32	0.8951	1.047	1.098	1.098
BCG	M6	0	1.155	1.135	1.49	1.155	1.135	1.155	1.501
BCG	M7	0	1.292	1.243	0	1.292	1.243	1.292	0
